# Supplementary material for: Cyan Fluorescent Carbon Quantum Dots with Amino Derivatives for the Visual Detection of Copper (II) Cations in Sea Water
Source: Nanomaterials (Basel). 2023 Mar 10;13(6):1004. doi: 10.3390/nano13061004 (PMC10055749; doi:10.3390/nano13061004)
Supplement: Supplementary file 1 [file nanomaterials-13-01004-s001.zip]

Archive with 1 entries (1 files):
- nanomaterials-2237070-supplementary.pdf
